# Supplementary material for: Electrochemical Discrimination of Salbutamol from Its Excipients in VentolinTM at Nanoporous Gold Microdisc Arrays
Source: Sensors (Basel). 2021 Jun 9;21(12):3975. doi: 10.3390/s21123975 (PMC8226559; doi:10.3390/s21123975)
Supplement: Supplementary file 1 [file sensors-21-03975-s001.zip]

Archive with 1 entries (1 files):
- sensors-1224855-SI.pdf
